# Supplementary material for: Straightforward and Efficient Protocol for the Synthesis of Pyrazolo [4,3-b]pyridines and Indazoles
Source: Int J Mol Sci. 2023 Jan 16;24(2):1758. doi: 10.3390/ijms24021758 (PMC9860909; doi:10.3390/ijms24021758)
Supplement: Supplementary file 1 [file ijms-24-01758-s001.zip]

Archive with 1 entries (1 files):
- ijms-2158155-supplementary.pdf
